# Supplementary material for: A novel transposable element-based authentication protocol for Drosophila cell lines
Source: G3 (Bethesda). 2021 Nov 25;12(2):jkab403. doi: 10.1093/g3journal/jkab403 (PMC9210319; doi:10.1093/g3journal/jkab403)
Supplement: jkab403_Supplementary_Data [file jkab403_supplementary_data.zip › GENETICS-G3-2021-402803-s08.xlsx]

## Sheet: Sheet1
Sample Name	Library_ID	Experiment Accession
GSF2595-Sp08-CMEW1-Cl8_S8	CME W1.Cl.8+_1	SRX11106732
GSF2595-Sp21-CMEW1-Cl8-2_S20	CME W1.Cl.8+_2	SRX11106733
GSF2595-Sp33-CMEW1-Cl8-3_S32	CME W1.Cl.8+_3	SRX11106758
GSF2628-A1_S1	DGRC_Blinded_A1	SRX11106791
GSF2628-A2_S2	DGRC_Blinded_A2	SRX11106802
GSF2628-A3_S3	DGRC_Blinded_A3	SRX11106813
GSF2628-B1_S4	DGRC_Blinded_B1	SRX11106824
GSF2628-B2_S5	DGRC_Blinded_B2	SRX11106835
GSF2628-B3_S6	DGRC_Blinded_B3	SRX11106734
GSF2628-C1_S7	DGRC_Blinded_C1	SRX11106745
GSF2628-C2_S8	DGRC_Blinded_C2	SRX11106750
GSF2628-C3_S9	DGRC_Blinded_C3	SRX11106751
GSF2688-DGRC1_S25	DGRC_Blinded_control_1	SRX11106752
GSF2688-DGRC2_S26	DGRC_Blinded_control_2	SRX11106753
GSF2688-DGRC3_S27	DGRC_Blinded_control_3	SRX11106754
GSF2688-DRSC1_S7	DRSC_Blinded_1	SRX11106755
GSF2688-DRSC10_S16	DRSC_Blinded_10	SRX11106756
GSF2688-DRSC11_S17	DRSC_Blinded_11	SRX11106757
GSF2688-DRSC12_S18	DRSC_Blinded_12	SRX11106759
GSF2688-DRSC13_S19	DRSC_Blinded_13	SRX11106760
GSF2688-DRSC14_S20	DRSC_Blinded_14	SRX11106761
GSF2688-DRSC15_S21	DRSC_Blinded_15	SRX11106762
GSF2688-DRSC16_S22	DRSC_Blinded_16	SRX11106763
GSF2688-DRSC17_S23	DRSC_Blinded_17	SRX11106764
GSF2688-DRSC18_S24	DRSC_Blinded_18	SRX11106765
GSF2688-DRSC2_S8	DRSC_Blinded_2	SRX11106766
GSF2688-DRSC3_S9	DRSC_Blinded_3	SRX11106767
GSF2688-DRSC4_S10	DRSC_Blinded_4	SRX11106768
GSF2688-DRSC5_S11	DRSC_Blinded_5	SRX11106770
GSF2688-DRSC6_S12	DRSC_Blinded_6	SRX11106771
GSF2688-DRSC7_S13	DRSC_Blinded_7	SRX11106772
GSF2688-DRSC8_S14	DRSC_Blinded_8	SRX11106773
GSF2688-DRSC9_S15	DRSC_Blinded_9	SRX11106774
GSF2595-Sp12-kc167_S12	Kc167_1	SRX11106792
GSF2595-Sp25-kc167-2_S24	Kc167_2	SRX11106793
GSF2595-Sp37-kc167-3_S36	Kc167_3	SRX11106794
GSF2595-Sp09-mbn2_S9	mbn2_1	SRX11106797
GSF2595-Sp22-mbn2-2_S21	mbn2_2	SRX11106798
GSF2595-Sp34-mbn2-3_S33	mbn2_3	SRX11106799
GSF2595-Sp10-BG3-c2_S10	ML-DmBG3-c2_1	SRX11106803
GSF2595-Sp23-BG3-c2-2_S22	ML-DmBG3-c2_2	SRX11106804
GSF2595-Sp35-BG3-c2-3_S34	ML-DmBG3-c2_3	SRX11106805
GSF2595-Sp38-OSS-1_S37	OSS_1	SRX11106808
GSF2595-Sp39-OSS-2_S38	OSS_2	SRX11106809
GSF2595-Sp40-OSS-3_S39	OSS_3	SRX11106810
GSF2595-Sp11-S2-DGRC_S11	S2-DGRC_1	SRX11106811
GSF2595-Sp24-S2-DGRC-2_S23	S2-DGRC_2	SRX11106812
GSF2595-Sp36-S2-DGRC-3_S35	S2-DGRC_3	SRX11106814
GSF2595-Sp07-S2-DRSC_S7	S2-DRSC_1	SRX11106817
GSF2595-Sp20-S2-DRSC-2_S19	S2-DRSC_2	SRX11106818
GSF2595-Sp32-S2-DRSC-3_S31	S2-DRSC_3	SRX11106819
GSF2595-Sp06-S2R-B-P1_S6	S2R+_P1_1	SRX11106822
GSF2595-Sp19-S2R-B-P1-2_S18	S2R+_P1_2	SRX11106823
GSF2595-Sp31-S2R-B-P1-3_S30	S2R+_P1_3	SRX11106825
GSF2595-Sp01-S2R-B-P10_S1	S2R+_P10_1	SRX11106828
GSF2595-Sp14-S2R-B-P10-2_S13	S2R+_P10_2	SRX11106829
GSF2595-Sp26-S2R-B-P10-3_S25	S2R+_P10_3	SRX11106830
GSF2595-Sp02-S2R-B-P20_S2	S2R+_P20_1	SRX11106833
GSF2595-Sp15-S2R-B-P20-2_S14	S2R+_P20_2	SRX11106834
GSF2595-Sp27-S2R-B-P20-3_S26	S2R+_P20_3	SRX11106836
GSF2595-Sp03-S2R-B-P30_S3	S2R+_P30_1	SRX11106839
GSF2595-Sp16-S2R-B-P30-2_S15	S2R+_P30_2	SRX11106840
GSF2595-Sp28-S2R-B-P30-3_S27	S2R+_P30_3	SRX11106841
GSF2595-Sp04-S2R-B-P40_S4	S2R+_P40_1	SRX11106844
GSF2595-Sp17-S2R-B-P40-2_S16	S2R+_P40_2	SRX11106845
GSF2595-Sp29-S2R-B-P40-3_S28	S2R+_P40_3	SRX11106735
GSF2595-Sp05-S2R-B-P50_S5	S2R+_P50_1	SRX11106738
GSF2595-Sp18-S2R-B-P50-2_S17	S2R+_P50_2	SRX11106739
GSF2595-Sp30-S2R-B-P50-3_S29	S2R+_P50_3	SRX11106740
GSF2688-SG1_S1	SGLab_Blinded_1	SRX11106743
GSF2688-SG2_S2	SGLab_Blinded_2	SRX11106744
GSF2688-SG3_S3	SGLab_Blinded_3	SRX11106746
GSF2688-SG4_S4	SGLab_Blinded_4	SRX11106747
GSF2688-SG5_S5	SGLab_Blinded_5	SRX11106748
GSF2688-SG6_S6	SGLab_Blinded_6	SRX11106749
